# Supplementary material for: New Thalidomide-Resembling Dicarboximides Target ABC50 Protein and Show Antileukemic and Immunomodulatory Activities
Source: Biomolecules. 2019 Sep 4;9(9):446. doi: 10.3390/biom9090446 (PMC6770581; doi:10.3390/biom9090446)
Supplement: Supplementary file 1 [file biomolecules-09-00446-s001.zip]

Archive with 2 entries (2 files):
- Cieslak supplementary LCMS.xlsx
- Cieslak Supplementary TabS1 FigS1 FigS2.docx
