# Supplementary material for: New Thalidomide-Resembling Dicarboximides Target ABC50 Protein and Show Antileukemic and Immunomodulatory Activities
Source: Biomolecules. 2019 Sep 4;9(9):446. doi: 10.3390/biom9090446 (PMC6770581; doi:10.3390/biom9090446)
Supplement: Supplementary file 1 [file biomolecules-09-00446-s001.zip › Cieslak supplementary LCMS.xlsx]

## Sheet: LCMS band 1 260kDa
"Database	""Sprot 2017_06"""
"Taxonomy	""Homo sapiens (human) (20	280 sequences)"""
"Timestamp	""12 Jun 2017 at 10:05:05 GMT"""
"Type of search	""MS/MS Ion Search"""
Enzyme	Trypsin
"Fixed modifications	""Carbamidomethyl (C)"""
"Variable modifications	""Oxidation (M)"""
Mass values	Monoisotopic
Protein mass	Unrestricted
"Peptide mass tolerance	""20 ppm"""
"Fragment mass tolerance	""0.1 Da"""
Max missed cleavages	1
Instrument type	HCD
"Number of queries	""2	461"""
Significance threshold p<	0.05
Max. number of families	AUTO
Ions score or expect cut-off	22
"Preferred taxonomy	""All entries"""
"Family	Member	Database	Accession	Score	Mass	""Num. of matches""	""Num. of significant matches""	""Num. of sequences""	""Num. of significant sequences""	emPAI	Description"
"1	1	Sprot	Q13085	4254	267095	114	114	86	86	2017-03-01	""Acetyl-CoA carboxylase 1 OS=Homo sapiens GN=ACACA PE=1 SV=2"""
"2	1	Sprot	Q9Y490	2693	271766	74	72	61	59	1951-01-01	""Talin-1 OS=Homo sapiens GN=TLN1 PE=1 SV=3"""
"3	1	Sprot	P13645	1220	59020	28	28	23	23	1955-04-01	""Keratin	type I cytoskeletal 10 OS=Homo sapiens GN=KRT10 PE=1 SV=6"""	3,1,Sprot,P13645,1220,59020,28,28,23,23,4.55,"Keratin, type I cytoskeletal 10 OS=Homo sapiens GN=KRT10 PE=1 SV=6"
"3	2	Sprot	P35527	870	62255	16	16	15	15	1976-01-01	""Keratin	type I cytoskeletal 9 OS=Homo sapiens GN=KRT9 PE=1 SV=3"""	3,2,Sprot,P35527,870,62255,16,16,15,15,1.76,"Keratin, type I cytoskeletal 9 OS=Homo sapiens GN=KRT9 PE=1 SV=3"
"3	3	Sprot	P02533	300	51872	8	8	7	7	0.92	""Keratin	type I cytoskeletal 14 OS=Homo sapiens GN=KRT14 PE=1 SV=4"""	3,3,Sprot,P02533,300,51872,8,8,7,7,0.92,"Keratin, type I cytoskeletal 14 OS=Homo sapiens GN=KRT14 PE=1 SV=4"
"4	1	Sprot	P04264	932	66170	21	20	19	18	2015-02-01	""Keratin	type II cytoskeletal 1 OS=Homo sapiens GN=KRT1 PE=1 SV=6"""	4,1,Sprot,P04264,932,66170,21,20,19,18,2.15,"Keratin, type II cytoskeletal 1 OS=Homo sapiens GN=KRT1 PE=1 SV=6"
"4	2	Sprot	P35908	712	65678	16	15	15	14	1946-01-01	""Keratin	type II cytoskeletal 2 epidermal OS=Homo sapiens GN=KRT2 PE=1 SV=2"""	4,2,Sprot,P35908,712,65678,16,15,15,14,1.46,"Keratin, type II cytoskeletal 2 epidermal OS=Homo sapiens GN=KRT2 PE=1 SV=2"
"4	3	Sprot	P13647	364	62568	11	11	10	10	0.96	""Keratin	type II cytoskeletal 5 OS=Homo sapiens GN=KRT5 PE=1 SV=3"""	4,3,Sprot,P13647,364,62568,11,11,10,10,0.96,"Keratin, type II cytoskeletal 5 OS=Homo sapiens GN=KRT5 PE=1 SV=3"
"4	4	Sprot	P02538	212	60293	6	6	6	6	0.52	""Keratin	type II cytoskeletal 6A OS=Homo sapiens GN=KRT6A PE=1 SV=3"""	4,4,Sprot,P02538,212,60293,6,6,6,6,0.52,"Keratin, type II cytoskeletal 6A OS=Homo sapiens GN=KRT6A PE=1 SV=3"
"5	1	Sprot	P42694	743	220601	20	20	20	20	0.47	""Probable helicase with zinc finger domain OS=Homo sapiens GN=HELZ PE=1 SV=2"""
"6	1	Sprot	Q92616	697	294967	24	23	24	23	0.39	""eIF-2-alpha kinase activator GCN1 OS=Homo sapiens GN=GCN1 PE=1 SV=6"""
"7	1	Sprot	P35658	534	214230	18	18	16	16	0.37	""Nuclear pore complex protein Nup214 OS=Homo sapiens GN=NUP214 PE=1 SV=2"""
"8	1	Sprot	P49327	370	275877	13	13	13	13	0.22	""Fatty acid synthase OS=Homo sapiens GN=FASN PE=1 SV=3"""
"9	1	Sprot	A5YKK6	275	269106	12	11	12	11	0.19	""CCR4-NOT transcription complex subunit 1 OS=Homo sapiens GN=CNOT1 PE=1 SV=2"""
"10	1	Sprot	P02768	183	71317	5	5	5	5	0.34	""Serum albumin OS=Homo sapiens GN=ALB PE=1 SV=2"""
"11	1	Sprot	P27708	175	245167	9	9	9	9	0.17	""CAD protein OS=Homo sapiens GN=CAD PE=1 SV=3"""
"12	1	Sprot	P35579	175	227646	8	8	8	8	0.16	""Myosin-9 OS=Homo sapiens GN=MYH9 PE=1 SV=4"""
"12	2	Sprot	P35580	174	229827	6	5	5	5	0.10	""Myosin-10 OS=Homo sapiens GN=MYH10 PE=1 SV=3"""
"13	1	Sprot	P81605	127	11391	4	3	3	3	1993-01-01	""Dermcidin OS=Homo sapiens GN=DCD PE=1 SV=2"""
"14	1	Sprot	P61626	108	16982	2	2	2	2	0.63	""Lysozyme C OS=Homo sapiens GN=LYZ PE=1 SV=1"""
"15	1	Sprot	P10412	75	21852	2	2	2	2	0.46	""Histone H1.4 OS=Homo sapiens GN=HIST1H1E PE=1 SV=2"""
"16	1	Sprot	P02765	71	40098	3	3	3	3	0.37	""Alpha-2-HS-glycoprotein OS=Homo sapiens GN=AHSG PE=1 SV=1"""
"17	1	Sprot	Q86YZ3	57	283140	2	2	1	1	0.02	""Hornerin OS=Homo sapiens GN=HRNR PE=1 SV=2"""
"18	1	Sprot	Q9C091	37	216500	1	1	1	1	0.02	""GREB1-like protein OS=Homo sapiens GN=GREB1L PE=2 SV=2"""
"19	1	Sprot	Q93070	36	36197	1	1	1	1	0.12	""Ecto-ADP-ribosyltransferase 4 OS=Homo sapiens GN=ART4 PE=2 SV=2"""
"20	1	Sprot	Q6IMI4	35	35182	1	1	1	1	0.13	""Sulfotransferase 6B1 OS=Homo sapiens GN=SULT6B1 PE=2 SV=2"""
"21	1	Sprot	Q8TF72	35	218321	1	1	1	1	0.02	""Protein Shroom3 OS=Homo sapiens GN=SHROOM3 PE=1 SV=2"""
"22	1	Sprot	Q8IWZ3	34	271286	2	2	2	2	0.03	""Ankyrin repeat and KH domain-containing protein 1 OS=Homo sapiens GN=ANKHD1 PE=1 SV=1"""
"23	1	Sprot	Q9H0U3	34	38411	1	1	1	1	0.12	""Magnesium transporter protein 1 OS=Homo sapiens GN=MAGT1 PE=1 SV=1"""
"24	1	Sprot	P31944	33	27947	1	1	1	1	0.16	""Caspase-14 OS=Homo sapiens GN=CASP14 PE=1 SV=2"""
"25	1	Sprot	Q15149	32	533462	1	1	1	1	0.01	""Plectin OS=Homo sapiens GN=PLEC PE=1 SV=3"""
"26	1	Sprot	O43304	29	79690	1	1	1	1	0.05	""SEC14-like protein 5 OS=Homo sapiens GN=SEC14L5 PE=2 SV=3"""
"27	1	Sprot	P41279	28	53347	1	1	1	1	0.08	""Mitogen-activated protein kinase kinase kinase 8 OS=Homo sapiens GN=MAP3K8 PE=1 SV=2"""
"28	1	Sprot	Q6UWE0	28	84567	1	1	1	1	0.05	""E3 ubiquitin-protein ligase LRSAM1 OS=Homo sapiens GN=LRSAM1 PE=1 SV=1"""
"29	1	Sprot	Q9H6S0	28	161573	1	1	1	1	0.03	""Probable ATP-dependent RNA helicase YTHDC2 OS=Homo sapiens GN=YTHDC2 PE=1 SV=2"""
"30	1	Sprot	Q6PJT7	28	83793	1	1	1	1	0.05	""Zinc finger CCCH domain-containing protein 14 OS=Homo sapiens GN=ZC3H14 PE=1 SV=1"""
"31	1	Sprot	Q96DR8	28	9091	1	1	1	1	0.56	""Mucin-like protein 1 OS=Homo sapiens GN=MUCL1 PE=1 SV=1"""
"32	1	Sprot	Q96JA1	27	120692	1	1	1	1	0.04	""Leucine-rich repeats and immunoglobulin-like domains protein 1 OS=Homo sapiens GN=LRIG1 PE=1 SV=2"""
"33	1	Sprot	O15266	27	32444	1	1	1	1	0.14	""Short stature homeobox protein OS=Homo sapiens GN=SHOX PE=1 SV=1"""
"34	1	Sprot	P14543	27	139142	1	1	1	1	0.03	""Nidogen-1 OS=Homo sapiens GN=NID1 PE=1 SV=3"""
"35	1	Sprot	Q13547	27	55638	1	1	1	1	0.08	""Histone deacetylase 1 OS=Homo sapiens GN=HDAC1 PE=1 SV=1"""
"36	1	Sprot	P59923	26	121282	1	1	1	1	0.04	""Zinc finger protein 445 OS=Homo sapiens GN=ZNF445 PE=1 SV=1"""
"37	1	Sprot	Q6NXT2	26	15318	1	1	1	1	0.31	""Histone H3.3C OS=Homo sapiens GN=H3F3C PE=1 SV=3"""
"38	1	Sprot	Q9P273	26	305093	1	1	1	1	0.01	""Teneurin-3 OS=Homo sapiens GN=TENM3 PE=2 SV=3"""
"39	1	Sprot	Q96CM4	26	24156	1	1	1	1	0.19	""Nucleoredoxin-like protein 1 OS=Homo sapiens GN=NXNL1 PE=2 SV=1"""
"40	1	Sprot	Q99704	25	52815	1	1	1	1	0.08	""Docking protein 1 OS=Homo sapiens GN=DOK1 PE=1 SV=1"""
"41	1	Sprot	Q1L5Z9	25	85197	1	1	1	1	0.05	""LON peptidase N-terminal domain and RING finger protein 2 OS=Homo sapiens GN=LONRF2 PE=2 SV=3"""
"42	1	Sprot	Q96DX4	24	65450	1	1	1	1	0.07	""RING finger and SPRY domain-containing protein 1 OS=Homo sapiens GN=RSPRY1 PE=1 SV=1"""
"43	1	Sprot	Q99536	24	42122	1	1	1	1	0.11	""Synaptic vesicle membrane protein VAT-1 homolog OS=Homo sapiens GN=VAT1 PE=1 SV=2"""
"44	1	Sprot	Q9UKA9	24	57569	1	1	1	1	0.08	""Polypyrimidine tract-binding protein 2 OS=Homo sapiens GN=PTBP2 PE=1 SV=1"""
"45	1	Sprot	Q12830	23	340791	1	1	1	1	0.01	""Nucleosome-remodeling factor subunit BPTF OS=Homo sapiens GN=BPTF PE=1 SV=3"""
"46	1	Sprot	Q8NEC7	22	72515	1	1	1	1	0.06	""Glutathione S-transferase C-terminal domain-containing protein OS=Homo sapiens GN=GSTCD PE=1 SV=2"""
"47	1	Sprot	Q96A05	22	26115	1	1	1	1	0.17	""V-type proton ATPase subunit E 2 OS=Homo sapiens GN=ATP6V1E2 PE=1 SV=1"""

## Sheet: LCMS band 2 130-140 kDa
"Database	""Sprot 2017_06"""
"Taxonomy	""Homo sapiens (human) (20	280 sequences)"""
"Timestamp	""12 Jun 2017 at 09:53:55 GMT"""
"Type of search	""MS/MS Ion Search"""
Enzyme	Trypsin
"Fixed modifications	""Carbamidomethyl (C)"""
"Variable modifications	""Oxidation (M)"""
Mass values	Monoisotopic
Protein mass	Unrestricted
"Peptide mass tolerance	""20 ppm"""
"Fragment mass tolerance	""0.1 Da"""
Max missed cleavages	1
Instrument type	HCD
"Number of queries	""2	107"""
Significance threshold p<	0.05
Max. number of families	AUTO
Ions score or expect cut-off	22
"Preferred taxonomy	""All entries"""
"Family	Member	Database	Accession	Score	Mass	""Num. of matches""	""Num. of significant matches""	""Num. of sequences""	""Num. of significant sequences""	emPAI	Description"
"1	1	Sprot	P42704	2565	159003	74	74	62	62	1950-04-01	""Leucine-rich PPR motif-containing protein	mitochondrial OS=Homo sapiens GN=LRPPRC PE=1 SV=3"""
"2	1	Sprot	P04264	1824	66170	41	40	32	31	2020-07-01	""Keratin	type II cytoskeletal 1 OS=Homo sapiens GN=KRT1 PE=1 SV=6"""
"2	2	Sprot	P35908	773	65678	20	19	20	19	1939-02-01	""Keratin	type II cytoskeletal 2 epidermal OS=Homo sapiens GN=KRT2 PE=1 SV=2"""
"2	3	Sprot	P13647	524	62568	17	17	17	17	2014-02-01	""Keratin	type II cytoskeletal 5 OS=Homo sapiens GN=KRT5 PE=1 SV=3"""
"2	4	Sprot	P02538	347	60293	11	11	11	11	2016-01-01	""Keratin	type II cytoskeletal 6A OS=Homo sapiens GN=KRT6A PE=1 SV=3"""
"2	5	Sprot	P48668	316	60273	11	11	11	11	2016-01-01	""Keratin	type II cytoskeletal 6C OS=Homo sapiens GN=KRT6C PE=1 SV=3"""
"3	1	Sprot	P13645	1261	59020	33	33	27	27	1938-06-01	""Keratin	type I cytoskeletal 10 OS=Homo sapiens GN=KRT10 PE=1 SV=6"""
"3	2	Sprot	P35527	864	62255	22	22	18	18	1962-02-01	""Keratin	type I cytoskeletal 9 OS=Homo sapiens GN=KRT9 PE=1 SV=3"""
"3	3	Sprot	P02533	575	51872	14	13	12	11	1965-01-01	""Keratin	type I cytoskeletal 14 OS=Homo sapiens GN=KRT14 PE=1 SV=4"""
"3	4	Sprot	P08779	489	51578	13	12	11	10	1945-01-01	""Keratin	type I cytoskeletal 16 OS=Homo sapiens GN=KRT16 PE=1 SV=4"""
"4	1	Sprot	Q13085	930	267095	31	31	31	31	0.64	""Acetyl-CoA carboxylase 1 OS=Homo sapiens GN=ACACA PE=1 SV=2"""
"5	1	Sprot	P11498	290	130293	9	9	9	9	0.34	""Pyruvate carboxylase	mitochondrial OS=Homo sapiens GN=PC PE=1 SV=2"""
"6	1	Sprot	Q8NE71	289	96323	8	8	8	8	0.42	""ATP-binding cassette sub-family F member 1 OS=Homo sapiens GN=ABCF1 PE=1 SV=2"""
"7	1	Sprot	P02768	262	71317	6	6	5	5	0.34	""Serum albumin OS=Homo sapiens GN=ALB PE=1 SV=2"""
"8	1	Sprot	P26640	191	141642	5	5	5	5	0.16	""Valine--tRNA ligase OS=Homo sapiens GN=VARS PE=1 SV=4"""
"9	1	Sprot	P61626	178	16982	5	5	4	4	1939-02-01	""Lysozyme C OS=Homo sapiens GN=LYZ PE=1 SV=1"""
"10	1	Sprot	Q9Y6A5	134	91159	3	3	3	3	0.15	""Transforming acidic coiled-coil-containing protein 3 OS=Homo sapiens GN=TACC3 PE=1 SV=1"""
"11	1	Sprot	Q8IUD2	114	128236	4	4	4	4	0.14	""ELKS/Rab6-interacting/CAST family member 1 OS=Homo sapiens GN=ERC1 PE=1 SV=1"""
"12	1	Sprot	Q9P2J5	113	135577	4	4	4	4	0.13	""Leucine--tRNA ligase	cytoplasmic OS=Homo sapiens GN=LARS PE=1 SV=2"""
"13	1	Sprot	Q08379	111	113644	4	4	4	4	0.16	""Golgin subfamily A member 2 OS=Homo sapiens GN=GOLGA2 PE=1 SV=3"""
"14	1	Sprot	P0DOX2	106	49817	2	2	2	2	0.18	""Immunoglobulin alpha-2 heavy chain OS=Homo sapiens PE=1 SV=1"""
"15	1	Sprot	P10599	104	12015	2	2	2	2	0.98	""Thioredoxin OS=Homo sapiens GN=TXN PE=1 SV=3"""
"16	1	Sprot	Q15393	90	136575	3	3	3	3	0.10	""Splicing factor 3B subunit 3 OS=Homo sapiens GN=SF3B3 PE=1 SV=4"""
"17	1	Sprot	P02765	89	40098	2	2	2	2	0.23	""Alpha-2-HS-glycoprotein OS=Homo sapiens GN=AHSG PE=1 SV=1"""
"18	1	Sprot	Q92540	85	127886	1	1	1	1	0.03	""Protein SMG7 OS=Homo sapiens GN=SMG7 PE=1 SV=2"""
"19	1	Sprot	Q86YZ3	80	283140	3	3	2	2	0.03	""Hornerin OS=Homo sapiens GN=HRNR PE=1 SV=2"""
"20	1	Sprot	Q13435	74	100279	2	2	2	2	0.09	""Splicing factor 3B subunit 2 OS=Homo sapiens GN=SF3B2 PE=1 SV=2"""
"21	1	Sprot	P81605	74	11391	1	1	1	1	0.43	""Dermcidin OS=Homo sapiens GN=DCD PE=1 SV=2"""
"22	1	Sprot	Q9HAV4	72	138332	2	2	2	2	0.06	""Exportin-5 OS=Homo sapiens GN=XPO5 PE=1 SV=1"""
"23	1	Sprot	Q5VSP4	70	18078	1	1	1	1	0.26	""Putative lipocalin 1-like protein 1 OS=Homo sapiens GN=LCN1P1 PE=5 SV=1"""
"24	1	Sprot	P15924	69	334021	3	3	3	3	0.04	""Desmoplakin OS=Homo sapiens GN=DSP PE=1 SV=3"""
"25	1	Sprot	P0DOY2	64	11458	1	1	1	1	0.43	""Immunoglobulin lambda constant 2 OS=Homo sapiens GN=IGLC2 PE=1 SV=1"""
"26	1	Sprot	Q9NZT1	53	15883	1	1	1	1	0.30	""Calmodulin-like protein 5 OS=Homo sapiens GN=CALML5 PE=1 SV=2"""
"27	1	Sprot	Q6IMI4	48	35182	1	1	1	1	0.13	""Sulfotransferase 6B1 OS=Homo sapiens GN=SULT6B1 PE=2 SV=2"""
"28	1	Sprot	Q01469	47	15497	1	1	1	1	0.31	""Fatty acid-binding protein	epidermal OS=Homo sapiens GN=FABP5 PE=1 SV=3"""
"29	1	Sprot	Q06830	44	22324	1	1	1	1	0.21	""Peroxiredoxin-1 OS=Homo sapiens GN=PRDX1 PE=1 SV=1"""
"30	1	Sprot	Q8TB72	44	114715	1	1	1	1	0.04	""Pumilio homolog 2 OS=Homo sapiens GN=PUM2 PE=1 SV=2"""
"31	1	Sprot	P22528	43	10337	1	1	1	1	0.49	""Cornifin-B OS=Homo sapiens GN=SPRR1B PE=1 SV=2"""
"32	1	Sprot	P01833	42	84429	1	1	1	1	0.05	""Polymeric immunoglobulin receptor OS=Homo sapiens GN=PIGR PE=1 SV=4"""
"33	1	Sprot	Q5T750	41	28557	1	1	1	1	0.16	""Skin-specific protein 32 OS=Homo sapiens GN=XP32 PE=1 SV=1"""
"34	1	Sprot	Q93070	39	36197	1	1	1	1	0.12	""Ecto-ADP-ribosyltransferase 4 OS=Homo sapiens GN=ART4 PE=2 SV=2"""
"35	1	Sprot	P31944	37	27947	1	1	1	1	0.16	""Caspase-14 OS=Homo sapiens GN=CASP14 PE=1 SV=2"""
"36	1	Sprot	P62979	36	18296	1	1	1	1	0.25	""Ubiquitin-40S ribosomal protein S27a OS=Homo sapiens GN=RPS27A PE=1 SV=2"""
"37	1	Sprot	Q5JU85	36	162549	1	1	1	1	0.03	""IQ motif and SEC7 domain-containing protein 2 OS=Homo sapiens GN=IQSEC2 PE=1 SV=1"""
"38	1	Sprot	Q5QNW6	36	13912	1	1	1	1	0.35	""Histone H2B type 2-F OS=Homo sapiens GN=HIST2H2BF PE=1 SV=3"""
"39	1	Sprot	Q8TF72	36	218321	1	1	1	1	0.02	""Protein Shroom3 OS=Homo sapiens GN=SHROOM3 PE=1 SV=2"""
"40	1	Sprot	P05109	35	10885	1	1	1	1	0.46	""Protein S100-A8 OS=Homo sapiens GN=S100A8 PE=1 SV=1"""
"41	1	Sprot	Q9UQE7	34	141853	1	1	1	1	0.03	""Structural maintenance of chromosomes protein 3 OS=Homo sapiens GN=SMC3 PE=1 SV=2"""
"42	1	Sprot	P0C0S5	34	13545	1	1	1	1	0.36	""Histone H2A.Z OS=Homo sapiens GN=H2AFZ PE=1 SV=2"""
"43	1	Sprot	Q9HD64	34	9300	1	1	1	1	0.55	""X antigen family member 1 OS=Homo sapiens GN=XAGE1A PE=1 SV=3"""
"44	1	Sprot	O60264	34	122513	1	1	1	1	0.04	""SWI/SNF-related matrix-associated actin-dependent regulator of chromatin subfamily A member 5 OS=Homo sapiens GN=SMARCA5 PE=1 SV=1"""
"45	1	Sprot	Q8WWH5	31	37515	1	1	1	1	0.12	""Probable tRNA pseudouridine synthase 1 OS=Homo sapiens GN=TRUB1 PE=1 SV=1"""
"46	1	Sprot	Q9H0U3	31	38411	1	1	1	1	0.12	""Magnesium transporter protein 1 OS=Homo sapiens GN=MAGT1 PE=1 SV=1"""
"47	1	Sprot	O95347	30	136085	1	1	1	1	0.03	""Structural maintenance of chromosomes protein 2 OS=Homo sapiens GN=SMC2 PE=1 SV=2"""
"48	1	Sprot	Q96LB4	29	13965	1	1	1	1	0.34	""V-type proton ATPase subunit G 3 OS=Homo sapiens GN=ATP6V1G3 PE=2 SV=1"""
"49	1	Sprot	Q9BYE2	27	64197	1	1	1	1	0.07	""Transmembrane protease serine 13 OS=Homo sapiens GN=TMPRSS13 PE=2 SV=4"""
"50	1	Sprot	Q08188	27	76926	1	1	1	1	0.06	""Protein-glutamine gamma-glutamyltransferase E OS=Homo sapiens GN=TGM3 PE=1 SV=4"""
"51	1	Sprot	A4UGR9	26	383888	1	1	1	1	0.01	""Xin actin-binding repeat-containing protein 2 OS=Homo sapiens GN=XIRP2 PE=1 SV=2"""
"52	1	Sprot	Q8NAA4	26	69697	1	1	1	1	0.06	""Autophagy-related protein 16-2 OS=Homo sapiens GN=ATG16L2 PE=1 SV=2"""
"53	1	Sprot	Q13547	25	55638	1	1	1	1	0.08	""Histone deacetylase 1 OS=Homo sapiens GN=HDAC1 PE=1 SV=1"""
"54	1	Sprot	Q9Y6V0	25	554704	1	1	1	1	0.01	""Protein piccolo OS=Homo sapiens GN=PCLO PE=1 SV=4"""
"55	1	Sprot	Q9Y490	25	271766	1	1	1	1	0.02	""Talin-1 OS=Homo sapiens GN=TLN1 PE=1 SV=3"""
"56	1	Sprot	Q2KHM9	24	110251	1	1	1	1	0.04	""Protein moonraker OS=Homo sapiens GN=KIAA0753 PE=1 SV=3"""
"57	1	Sprot	Q15517	24	52288	1	1	1	1	0.08	""Corneodesmosin OS=Homo sapiens GN=CDSN PE=1 SV=3"""
"58	1	Sprot	Q6PJT7	24	83793	1	1	1	1	0.05	""Zinc finger CCCH domain-containing protein 14 OS=Homo sapiens GN=ZC3H14 PE=1 SV=1"""
"59	1	Sprot	P01591	23	18543	1	1	1	1	0.25	""Immunoglobulin J chain OS=Homo sapiens GN=JCHAIN PE=1 SV=4"""
"60	1	Sprot	Q5XX13	22	121195	1	1	1	1	0.04	""F-box/WD repeat-containing protein 10 OS=Homo sapiens GN=FBXW10 PE=2 SV=2"""

## Sheet: LCMS band 3 120-130 kDa
"Database	""Sprot 2017_06"""
"Taxonomy	""Homo sapiens (human) (20	280 sequences)"""
"Timestamp	""12 Jun 2017 at 09:38:29 GMT"""
"Type of search	""MS/MS Ion Search"""
Enzyme	Trypsin
"Fixed modifications	""Carbamidomethyl (C)"""
"Variable modifications	""Oxidation (M)"""
Mass values	Monoisotopic
Protein mass	Unrestricted
"Peptide mass tolerance	""20 ppm"""
"Fragment mass tolerance	""0.1 Da"""
Max missed cleavages	1
Instrument type	HCD
"Number of queries	""1	927"""
Significance threshold p<	0.05
Max. number of families	AUTO
Ions score or expect cut-off	22
"Preferred taxonomy	""All entries"""
"Family	Member	Database	Accession	Score	Mass	""Num. of matches""	""Num. of significant matches""	""Num. of sequences""	""Num. of significant sequences""	emPAI	Description"
"1	1	Sprot	P11498	1972	130293	46	46	33	33	2017-12-02	""Pyruvate carboxylase	mitochondrial OS=Homo sapiens GN=PC PE=1 SV=2"""
"2	1	Sprot	P04264	1565	66170	34	33	26	25	2025-04-01	""Keratin	type II cytoskeletal 1 OS=Homo sapiens GN=KRT1 PE=1 SV=6"""
"2	2	Sprot	P35908	1012	65678	24	24	22	22	2017-11-03	""Keratin	type II cytoskeletal 2 epidermal OS=Homo sapiens GN=KRT2 PE=1 SV=2"""
"2	3	Sprot	P13647	492	62568	17	17	16	16	1994-01-01	""Keratin	type II cytoskeletal 5 OS=Homo sapiens GN=KRT5 PE=1 SV=3"""
"2	4	Sprot	P02538	298	60293	10	10	10	10	2017-01-01	""Keratin	type II cytoskeletal 6A OS=Homo sapiens GN=KRT6A PE=1 SV=3"""
"2	5	Sprot	P48668	245	60273	10	10	10	10	2017-01-01	""Keratin	type II cytoskeletal 6C OS=Homo sapiens GN=KRT6C PE=1 SV=3"""
"2	6	Sprot	Q7Z794	143	62149	5	5	5	5	0.40	""Keratin	type II cytoskeletal 1b OS=Homo sapiens GN=KRT77 PE=2 SV=3"""
"3	1	Sprot	P13645	976	59020	22	22	19	19	1988-02-01	""Keratin	type I cytoskeletal 10 OS=Homo sapiens GN=KRT10 PE=1 SV=6"""
"3	2	Sprot	P35527	766	62255	17	17	13	13	1996-01-01	""Keratin	type I cytoskeletal 9 OS=Homo sapiens GN=KRT9 PE=1 SV=3"""
"3	3	Sprot	P02533	235	51872	5	5	5	5	0.50	""Keratin	type I cytoskeletal 14 OS=Homo sapiens GN=KRT14 PE=1 SV=4"""
"3	4	Sprot	P08779	192	51578	5	5	5	5	0.50	""Keratin	type I cytoskeletal 16 OS=Homo sapiens GN=KRT16 PE=1 SV=4"""
"4	1	Sprot	Q13085	924	267095	29	28	27	26	0.51	""Acetyl-CoA carboxylase 1 OS=Homo sapiens GN=ACACA PE=1 SV=2"""
"5	1	Sprot	Q8NE71	565	96323	15	15	14	14	0.85	""ATP-binding cassette sub-family F member 1 OS=Homo sapiens GN=ABCF1 PE=1 SV=2"""
"6	1	Sprot	O60231	541	119874	12	12	11	11	0.47	""Putative pre-mRNA-splicing factor ATP-dependent RNA helicase DHX16 OS=Homo sapiens GN=DHX16 PE=1 SV=2"""
"7	1	Sprot	Q15029	298	110336	12	12	12	12	0.58	""116 kDa U5 small nuclear ribonucleoprotein component OS=Homo sapiens GN=EFTUD2 PE=1 SV=1"""
"8	1	Sprot	P42704	175	159003	5	5	5	5	0.14	""Leucine-rich PPR motif-containing protein	mitochondrial OS=Homo sapiens GN=LRPPRC PE=1 SV=3"""
"9	1	Sprot	P43243	141	95078	3	3	3	3	0.14	""Matrin-3 OS=Homo sapiens GN=MATR3 PE=1 SV=2"""
"10	1	Sprot	P81605	132	11391	2	2	2	2	2017-05-01	""Dermcidin OS=Homo sapiens GN=DCD PE=1 SV=2"""
"11	1	Sprot	P02768	124	71317	4	4	4	4	0.27	""Serum albumin OS=Homo sapiens GN=ALB PE=1 SV=2"""
"12	1	Sprot	P01036	100	16489	2	2	2	2	0.65	""Cystatin-S OS=Homo sapiens GN=CST4 PE=1 SV=3"""
"13	1	Sprot	Q15459	99	88888	2	2	2	2	0.10	""Splicing factor 3A subunit 1 OS=Homo sapiens GN=SF3A1 PE=1 SV=1"""
"14	1	Sprot	Q00839	94	91269	2	2	2	2	0.10	""Heterogeneous nuclear ribonucleoprotein U OS=Homo sapiens GN=HNRNPU PE=1 SV=6"""
"15	1	Sprot	P0DOX2	90	49817	2	2	2	2	0.18	""Immunoglobulin alpha-2 heavy chain OS=Homo sapiens PE=1 SV=1"""
"16	1	Sprot	Q9HAV4	90	138332	4	4	4	4	0.13	""Exportin-5 OS=Homo sapiens GN=XPO5 PE=1 SV=1"""
"17	1	Sprot	Q9H0A0	86	116569	4	4	4	4	0.16	""RNA cytidine acetyltransferase OS=Homo sapiens GN=NAT10 PE=1 SV=2"""
"18	1	Sprot	P45974	86	96638	2	2	2	2	0.09	""Ubiquitin carboxyl-terminal hydrolase 5 OS=Homo sapiens GN=USP5 PE=1 SV=2"""
"19	1	Sprot	P02765	82	40098	2	2	2	2	0.23	""Alpha-2-HS-glycoprotein OS=Homo sapiens GN=AHSG PE=1 SV=1"""
"20	1	Sprot	P0CG38	80	122858	1	1	1	1	0.04	""POTE ankyrin domain family member I OS=Homo sapiens GN=POTEI PE=3 SV=1"""
"21	1	Sprot	P01591	73	18543	1	1	1	1	0.25	""Immunoglobulin J chain OS=Homo sapiens GN=JCHAIN PE=1 SV=4"""
"22	1	Sprot	Q16531	66	128142	2	2	2	2	0.07	""DNA damage-binding protein 1 OS=Homo sapiens GN=DDB1 PE=1 SV=1"""
"23	1	Sprot	P61626	63	16982	1	1	1	1	0.28	""Lysozyme C OS=Homo sapiens GN=LYZ PE=1 SV=1"""
"24	1	Sprot	Q9NZT1	52	15883	1	1	1	1	0.30	""Calmodulin-like protein 5 OS=Homo sapiens GN=CALML5 PE=1 SV=2"""
"25	1	Sprot	Q6KB66	51	51007	1	1	1	1	0.09	""Keratin	type II cytoskeletal 80 OS=Homo sapiens GN=KRT80 PE=1 SV=2"""
"26	1	Sprot	O95373	50	120751	1	1	1	1	0.04	""Importin-7 OS=Homo sapiens GN=IPO7 PE=1 SV=1"""
"27	1	Sprot	Q9C0E2	49	131311	2	2	2	2	0.07	""Exportin-4 OS=Homo sapiens GN=XPO4 PE=1 SV=2"""
"28	1	Sprot	Q15149	48	533462	1	1	1	1	0.01	""Plectin OS=Homo sapiens GN=PLEC PE=1 SV=3"""
"29	1	Sprot	P25311	45	34465	1	1	1	1	0.13	""Zinc-alpha-2-glycoprotein OS=Homo sapiens GN=AZGP1 PE=1 SV=2"""
"30	1	Sprot	Q7L2E3	42	134938	1	1	1	1	0.03	""Putative ATP-dependent RNA helicase DHX30 OS=Homo sapiens GN=DHX30 PE=1 SV=1"""
"31	1	Sprot	P62979	41	18296	1	1	1	1	0.25	""Ubiquitin-40S ribosomal protein S27a OS=Homo sapiens GN=RPS27A PE=1 SV=2"""
"32	1	Sprot	Q93070	41	36197	1	1	1	1	0.12	""Ecto-ADP-ribosyltransferase 4 OS=Homo sapiens GN=ART4 PE=2 SV=2"""
"33	1	Sprot	Q9H0I3	39	44249	1	1	1	1	0.10	""Coiled-coil domain-containing protein 113 OS=Homo sapiens GN=CCDC113 PE=1 SV=1"""
"34	1	Sprot	Q8TEX9	38	120179	2	1	2	1	0.04	""Importin-4 OS=Homo sapiens GN=IPO4 PE=1 SV=2"""
"35	1	Sprot	Q9H0U3	33	38411	1	1	1	1	0.12	""Magnesium transporter protein 1 OS=Homo sapiens GN=MAGT1 PE=1 SV=1"""
"36	1	Sprot	Q8TB72	33	114715	1	1	1	1	0.04	""Pumilio homolog 2 OS=Homo sapiens GN=PUM2 PE=1 SV=2"""
"37	1	Sprot	P19338	33	76625	1	1	1	1	0.06	""Nucleolin OS=Homo sapiens GN=NCL PE=1 SV=3"""
"38	1	Sprot	P14543	32	139142	1	1	1	1	0.03	""Nidogen-1 OS=Homo sapiens GN=NID1 PE=1 SV=3"""
"39	1	Sprot	Q9H0C3	29	60317	1	1	1	1	0.07	""Transmembrane protein 117 OS=Homo sapiens GN=TMEM117 PE=2 SV=1"""
"40	1	Sprot	Q6PJT7	28	83793	1	1	1	1	0.05	""Zinc finger CCCH domain-containing protein 14 OS=Homo sapiens GN=ZC3H14 PE=1 SV=1"""
"41	1	Sprot	P01040	26	11000	1	1	1	1	0.45	""Cystatin-A OS=Homo sapiens GN=CSTA PE=1 SV=1"""
"42	1	Sprot	P42858	25	351374	1	1	1	1	0.01	""Huntingtin OS=Homo sapiens GN=HTT PE=1 SV=2"""
"43	1	Sprot	Q13698	25	214550	1	1	1	1	0.02	""Voltage-dependent L-type calcium channel subunit alpha-1S OS=Homo sapiens GN=CACNA1S PE=1 SV=4"""
"44	1	Sprot	P59923	24	121282	2	1	1	1	0.04	""Zinc finger protein 445 OS=Homo sapiens GN=ZNF445 PE=1 SV=1"""
"45	1	Sprot	P15924	24	334021	1	1	1	1	0.01	""Desmoplakin OS=Homo sapiens GN=DSP PE=1 SV=3"""
"46	1	Sprot	Q96TA2	22	86686	1	1	1	1	0.05	""ATP-dependent zinc metalloprotease YME1L1 OS=Homo sapiens GN=YME1L1 PE=1 SV=2"""
"47	1	Sprot	Q99536	22	42122	1	1	1	1	0.11	""Synaptic vesicle membrane protein VAT-1 homolog OS=Homo sapiens GN=VAT1 PE=1 SV=2"""
"48	1	Sprot	Q86YZ3	22	283140	1	1	1	1	0.02	""Hornerin OS=Homo sapiens GN=HRNR PE=1 SV=2"""

## Sheet: LCMS band 4 110kDa
"Database	""Sprot 2017_06"""
"Taxonomy	""Homo sapiens (human) (20	280 sequences)"""
"Timestamp	""12 Jun 2017 at 09:26:33 GMT"""
"Type of search	""MS/MS Ion Search"""
Enzyme	Trypsin
"Fixed modifications	""Carbamidomethyl (C)"""
"Variable modifications	""Oxidation (M)"""
Mass values	Monoisotopic
Protein mass	Unrestricted
"Peptide mass tolerance	""20 ppm"""
"Fragment mass tolerance	""0.1 Da"""
Max missed cleavages	1
Instrument type	HCD
"Number of queries	""2	173"""
Significance threshold p<	0.05
Max. number of families	AUTO
Ions score or expect cut-off	22
"Preferred taxonomy	""All entries"""
"Family	Member	Database	Accession	Score	Mass	""Num. of matches""	""Num. of significant matches""	""Num. of sequences""	""Num. of significant sequences""	emPAI	Description"
"1	1	Sprot	P04264	2197	66170	45	45	30	30	2022-06-01	""Keratin	type II cytoskeletal 1 OS=Homo sapiens GN=KRT1 PE=1 SV=6"""
"1	2	Sprot	P35908	1150	65678	20	20	18	18	2018-02-01	""Keratin	type II cytoskeletal 2 epidermal OS=Homo sapiens GN=KRT2 PE=1 SV=2"""
"1	3	Sprot	P13647	590	62568	16	16	14	14	1957-01-01	""Keratin	type II cytoskeletal 5 OS=Homo sapiens GN=KRT5 PE=1 SV=3"""
"1	4	Sprot	P02538	517	60293	12	12	11	11	2016-01-01	""Keratin	type II cytoskeletal 6A OS=Homo sapiens GN=KRT6A PE=1 SV=3"""
"1	5	Sprot	P48668	471	60273	11	11	10	10	2017-01-01	""Keratin	type II cytoskeletal 6C OS=Homo sapiens GN=KRT6C PE=1 SV=3"""
"1	6	Sprot	Q8N1N4	151	57629	3	3	3	3	0.25	""Keratin	type II cytoskeletal 78 OS=Homo sapiens GN=KRT78 PE=1 SV=2"""
"1	7	Sprot	Q86Y46	131	59457	4	4	3	3	0.24	""Keratin	type II cytoskeletal 73 OS=Homo sapiens GN=KRT73 PE=1 SV=1"""
"1	8	Sprot	P08729	51	51411	2	2	2	2	0.18	""Keratin	type II cytoskeletal 7 OS=Homo sapiens GN=KRT7 PE=1 SV=5"""
"2	1	Sprot	Q8NE71	1923	96323	43	43	29	29	1990-02-01	""ATP-binding cassette sub-family F member 1 OS=Homo sapiens GN=ABCF1 PE=1 SV=2"""
"3	1	Sprot	P35527	1837	62255	39	39	23	23	1944-04-01	""Keratin	type I cytoskeletal 9 OS=Homo sapiens GN=KRT9 PE=1 SV=3"""
"3	2	Sprot	P13645	1040	59020	23	23	18	18	1962-02-01	""Keratin	type I cytoskeletal 10 OS=Homo sapiens GN=KRT10 PE=1 SV=6"""
"3	3	Sprot	P02533	398	51872	10	10	10	10	2025-01-01	""Keratin	type I cytoskeletal 14 OS=Homo sapiens GN=KRT14 PE=1 SV=4"""
"3	4	Sprot	P08779	346	51578	9	9	9	9	2017-08-01	""Keratin	type I cytoskeletal 16 OS=Homo sapiens GN=KRT16 PE=1 SV=4"""
"3	5	Sprot	Q04695	245	48361	6	6	6	6	0.69	""Keratin	type I cytoskeletal 17 OS=Homo sapiens GN=KRT17 PE=1 SV=2"""
"3	6	Sprot	Q7Z3Y8	84	50419	2	2	2	2	0.18	""Keratin	type I cytoskeletal 27 OS=Homo sapiens GN=KRT27 PE=1 SV=2"""
"4	1	Sprot	Q86YZ3	539	283140	12	12	7	7	0.11	""Hornerin OS=Homo sapiens GN=HRNR PE=1 SV=2"""
"5	1	Sprot	Q13085	296	267095	12	12	12	12	0.21	""Acetyl-CoA carboxylase 1 OS=Homo sapiens GN=ACACA PE=1 SV=2"""
"6	1	Sprot	P45974	149	96638	3	3	3	3	0.14	""Ubiquitin carboxyl-terminal hydrolase 5 OS=Homo sapiens GN=USP5 PE=1 SV=2"""
"7	1	Sprot	P01591	141	18543	2	2	2	2	0.57	""Immunoglobulin J chain OS=Homo sapiens GN=JCHAIN PE=1 SV=4"""
"8	1	Sprot	Q5T749	139	67172	5	5	4	4	0.29	""Keratinocyte proline-rich protein OS=Homo sapiens GN=KPRP PE=1 SV=1"""
"9	1	Sprot	P81605	124	11391	3	3	2	2	2017-05-01	""Dermcidin OS=Homo sapiens GN=DCD PE=1 SV=2"""
"10	1	Sprot	P0DOX2	120	49817	4	4	4	4	0.40	""Immunoglobulin alpha-2 heavy chain OS=Homo sapiens PE=1 SV=1"""
"11	1	Sprot	Q8TF46	109	122194	3	3	3	3	0.11	""DIS3-like exonuclease 1 OS=Homo sapiens GN=DIS3L PE=1 SV=2"""
"12	1	Sprot	P02768	109	71317	2	2	2	2	0.13	""Serum albumin OS=Homo sapiens GN=ALB PE=1 SV=2"""
"13	1	Sprot	P61626	104	16982	4	4	4	4	1966-01-01	""Lysozyme C OS=Homo sapiens GN=LYZ PE=1 SV=1"""
"14	1	Sprot	P0CG38	97	122858	1	1	1	1	0.04	""POTE ankyrin domain family member I OS=Homo sapiens GN=POTEI PE=3 SV=1"""
"15	1	Sprot	P02788	79	80014	2	2	2	2	0.11	""Lactotransferrin OS=Homo sapiens GN=LTF PE=1 SV=6"""
"16	1	Sprot	O00410	70	125032	2	2	2	2	0.07	""Importin-5 OS=Homo sapiens GN=IPO5 PE=1 SV=4"""
"17	1	Sprot	P15924	67	334021	2	2	2	2	0.03	""Desmoplakin OS=Homo sapiens GN=DSP PE=1 SV=3"""
"18	1	Sprot	P11498	62	130293	1	1	1	1	0.03	""Pyruvate carboxylase	mitochondrial OS=Homo sapiens GN=PC PE=1 SV=2"""
"19	1	Sprot	P01833	57	84429	2	2	2	2	0.11	""Polymeric immunoglobulin receptor OS=Homo sapiens GN=PIGR PE=1 SV=4"""
"20	1	Sprot	P22102	55	108953	2	2	2	2	0.08	""Trifunctional purine biosynthetic protein adenosine-3 OS=Homo sapiens GN=GART PE=1 SV=1"""
"21	1	Sprot	Q06830	54	22324	1	1	1	1	0.21	""Peroxiredoxin-1 OS=Homo sapiens GN=PRDX1 PE=1 SV=1"""
"22	1	Sprot	O14980	42	124447	1	1	1	1	0.03	""Exportin-1 OS=Homo sapiens GN=XPO1 PE=1 SV=1"""
"23	1	Sprot	P31944	42	27947	1	1	1	1	0.16	""Caspase-14 OS=Homo sapiens GN=CASP14 PE=1 SV=2"""
"24	1	Sprot	Q6ZV65	41	46032	1	1	1	1	0.10	""Protein FAM47E OS=Homo sapiens GN=FAM47E PE=2 SV=3"""
"25	1	Sprot	Q68DQ2	37	333107	1	1	1	1	0.01	""Very large A-kinase anchor protein OS=Homo sapiens GN=CRYBG3 PE=1 SV=3"""
"26	1	Sprot	Q08554	35	101406	1	1	1	1	0.04	""Desmocollin-1 OS=Homo sapiens GN=DSC1 PE=1 SV=2"""
"27	1	Sprot	Q9H0U3	34	38411	1	1	1	1	0.12	""Magnesium transporter protein 1 OS=Homo sapiens GN=MAGT1 PE=1 SV=1"""
"28	1	Sprot	P59923	32	121282	2	2	1	1	0.04	""Zinc finger protein 445 OS=Homo sapiens GN=ZNF445 PE=1 SV=1"""
"29	1	Sprot	Q6NXT2	30	15318	1	1	1	1	0.31	""Histone H3.3C OS=Homo sapiens GN=H3F3C PE=1 SV=3"""
"30	1	Sprot	Q5HYL7	29	19640	1	1	1	1	0.24	""Transmembrane protein 196 OS=Homo sapiens GN=TMEM196 PE=2 SV=2"""
"31	1	Sprot	Q03001	29	865259	1	1	1	1	0.00	""Dystonin OS=Homo sapiens GN=DST PE=1 SV=4"""
"32	1	Sprot	Q8N3A8	28	97065	2	1	1	1	0.04	""Poly [ADP-ribose] polymerase 8 OS=Homo sapiens GN=PARP8 PE=2 SV=1"""
"33	1	Sprot	Q15517	28	52288	1	1	1	1	0.08	""Corneodesmosin OS=Homo sapiens GN=CDSN PE=1 SV=3"""
"34	1	Sprot	Q6PJT7	28	83793	1	1	1	1	0.05	""Zinc finger CCCH domain-containing protein 14 OS=Homo sapiens GN=ZC3H14 PE=1 SV=1"""
"35	1	Sprot	Q99572	28	70365	1	1	1	1	0.06	""P2X purinoceptor 7 OS=Homo sapiens GN=P2RX7 PE=1 SV=4"""
"36	1	Sprot	Q9HCE1	27	114512	1	1	1	1	0.04	""Putative helicase MOV-10 OS=Homo sapiens GN=MOV10 PE=1 SV=2"""
"37	1	Sprot	O15031	27	207734	1	1	1	1	0.02	""Plexin-B2 OS=Homo sapiens GN=PLXNB2 PE=1 SV=3"""
"38	1	Sprot	O95232	27	51834	1	1	1	1	0.08	""Luc7-like protein 3 OS=Homo sapiens GN=LUC7L3 PE=1 SV=2"""
"39	1	Sprot	P23526	26	48255	1	1	1	1	0.09	""Adenosylhomocysteinase OS=Homo sapiens GN=AHCY PE=1 SV=4"""
"40	1	Sprot	P14543	26	139142	1	1	1	1	0.03	""Nidogen-1 OS=Homo sapiens GN=NID1 PE=1 SV=3"""
"41	1	Sprot	Q70EL1	26	189609	1	1	1	1	0.02	""Inactive ubiquitin carboxyl-terminal hydrolase 54 OS=Homo sapiens GN=USP54 PE=1 SV=4"""
"42	1	Sprot	Q9Y6V0	25	554704	1	1	1	1	0.01	""Protein piccolo OS=Homo sapiens GN=PCLO PE=1 SV=4"""
"43	1	Sprot	O43347	25	39327	1	1	1	1	0.11	""RNA-binding protein Musashi homolog 1 OS=Homo sapiens GN=MSI1 PE=1 SV=1"""
"44	1	Sprot	Q16378	25	15088	1	1	1	1	0.32	""Proline-rich protein 4 OS=Homo sapiens GN=PRR4 PE=1 SV=3"""
"45	1	Sprot	O43304	25	79690	1	1	1	1	0.05	""SEC14-like protein 5 OS=Homo sapiens GN=SEC14L5 PE=2 SV=3"""
"46	1	Sprot	P04792	24	22826	1	1	1	1	0.20	""Heat shock protein beta-1 OS=Homo sapiens GN=HSPB1 PE=1 SV=2"""
"47	1	Sprot	P20930	24	435036	1	1	1	1	0.01	""Filaggrin OS=Homo sapiens GN=FLG PE=1 SV=3"""
"48	1	Sprot	P43403	23	70796	1	1	1	1	0.06	""Tyrosine-protein kinase ZAP-70 OS=Homo sapiens GN=ZAP70 PE=1 SV=1"""
"49	1	Sprot	Q9UM07	23	75115	1	1	1	1	0.06	""Protein-arginine deiminase type-4 OS=Homo sapiens GN=PADI4 PE=1 SV=2"""
"50	1	Sprot	P55010	23	49648	1	1	1	1	0.09	""Eukaryotic translation initiation factor 5 OS=Homo sapiens GN=EIF5 PE=1 SV=2"""

## Sheet: LCMS band 5 100kDa
"Database	""Sprot 2017_06"""
"Taxonomy	""Homo sapiens (human) (20	280 sequences)"""
"Timestamp	""12 Jun 2017 at 09:09:53 GMT"""
"Type of search	""MS/MS Ion Search"""
Enzyme	Trypsin
"Fixed modifications	""Carbamidomethyl (C)"""
"Variable modifications	""Oxidation (M)"""
Mass values	Monoisotopic
Protein mass	Unrestricted
"Peptide mass tolerance	""20 ppm"""
"Fragment mass tolerance	""0.1 Da"""
Max missed cleavages	1
Instrument type	HCD
"Number of queries	""2	048"""
Significance threshold p<	0.05
Max. number of families	AUTO
Ions score or expect cut-off	22
"Preferred taxonomy	""All entries"""
"Family	Member	Database	Accession	Score	Mass	""Num. of matches""	""Num. of significant matches""	""Num. of sequences""	""Num. of significant sequences""	emPAI	Description"
"1	1	Sprot	P04264	1843	66170	39	36	28	26	1996-04-01	""Keratin	type II cytoskeletal 1 OS=Homo sapiens GN=KRT1 PE=1 SV=6"""
"1	2	Sprot	P35908	1248	65678	26	26	22	22	1967-03-01	""Keratin	type II cytoskeletal 2 epidermal OS=Homo sapiens GN=KRT2 PE=1 SV=2"""
"1	3	Sprot	P02538	965	60293	27	27	23	23	1936-04-01	""Keratin	type II cytoskeletal 6A OS=Homo sapiens GN=KRT6A PE=1 SV=3"""
"1	4	Sprot	P48668	936	60273	25	25	22	22	1966-03-01	""Keratin	type II cytoskeletal 6C OS=Homo sapiens GN=KRT6C PE=1 SV=3"""
"1	5	Sprot	P13647	816	62568	24	24	21	21	1971-03-01	""Keratin	type II cytoskeletal 5 OS=Homo sapiens GN=KRT5 PE=1 SV=3"""
"1	6	Sprot	P12035	291	64549	9	9	6	6	0.58	""Keratin	type II cytoskeletal 3 OS=Homo sapiens GN=KRT3 PE=1 SV=3"""
"1	7	Sprot	Q7Z794	199	62149	7	7	6	6	0.50	""Keratin	type II cytoskeletal 1b OS=Homo sapiens GN=KRT77 PE=2 SV=3"""
"1	8	Sprot	P08729	79	51411	4	4	4	4	0.39	""Keratin	type II cytoskeletal 7 OS=Homo sapiens GN=KRT7 PE=1 SV=5"""
"2	1	Sprot	P13645	1434	59020	35	35	24	24	1955-04-01	""Keratin	type I cytoskeletal 10 OS=Homo sapiens GN=KRT10 PE=1 SV=6"""
"2	2	Sprot	P08779	962	51578	25	23	21	21	1955-04-01	""Keratin	type I cytoskeletal 16 OS=Homo sapiens GN=KRT16 PE=1 SV=4"""
"2	3	Sprot	P35527	919	62255	18	18	14	14	1976-01-01	""Keratin	type I cytoskeletal 9 OS=Homo sapiens GN=KRT9 PE=1 SV=3"""
"2	4	Sprot	P02533	884	51872	24	23	20	20	2017-08-04	""Keratin	type I cytoskeletal 14 OS=Homo sapiens GN=KRT14 PE=1 SV=4"""
"2	5	Sprot	Q04695	553	48361	20	19	15	15	1969-02-01	""Keratin	type I cytoskeletal 17 OS=Homo sapiens GN=KRT17 PE=1 SV=2"""
"3	1	Sprot	P45974	877	96638	22	22	18	18	2020-01-01	""Ubiquitin carboxyl-terminal hydrolase 5 OS=Homo sapiens GN=USP5 PE=1 SV=2"""
"4	1	Sprot	Q8NE71	651	96323	18	18	16	16	2017-02-01	""ATP-binding cassette sub-family F member 1 OS=Homo sapiens GN=ABCF1 PE=1 SV=2"""
"5	1	Sprot	P55060	392	111145	11	11	11	11	0.52	""Exportin-2 OS=Homo sapiens GN=CSE1L PE=1 SV=3"""
"6	1	Sprot	P01876	280	38486	7	7	7	7	2015-01-01	""Immunoglobulin heavy constant alpha 1 OS=Homo sapiens GN=IGHA1 PE=1 SV=2"""
"6	2	Sprot	P01877	201	37366	5	5	5	5	0.75	""Immunoglobulin heavy constant alpha 2 OS=Homo sapiens GN=IGHA2 PE=1 SV=4"""
"7	1	Sprot	P11498	270	130293	10	10	10	10	0.38	""Pyruvate carboxylase	mitochondrial OS=Homo sapiens GN=PC PE=1 SV=2"""
"8	1	Sprot	O43707	232	105245	8	8	8	8	0.38	""Alpha-actinin-4 OS=Homo sapiens GN=ACTN4 PE=1 SV=2"""
"8	2	Sprot	P12814	203	103563	7	7	7	7	0.33	""Alpha-actinin-1 OS=Homo sapiens GN=ACTN1 PE=1 SV=2"""
"9	1	Sprot	Q9UIA9	212	125196	7	7	7	7	0.27	""Exportin-7 OS=Homo sapiens GN=XPO7 PE=1 SV=3"""
"10	1	Sprot	P15924	178	334021	7	7	7	7	0.09	""Desmoplakin OS=Homo sapiens GN=DSP PE=1 SV=3"""
"11	1	Sprot	P02768	171	71317	5	5	5	5	0.34	""Serum albumin OS=Homo sapiens GN=ALB PE=1 SV=2"""
"12	1	Sprot	Q5T749	163	67172	5	5	4	4	0.29	""Keratinocyte proline-rich protein OS=Homo sapiens GN=KPRP PE=1 SV=1"""
"13	1	Sprot	Q13085	156	267095	4	4	4	4	0.07	""Acetyl-CoA carboxylase 1 OS=Homo sapiens GN=ACACA PE=1 SV=2"""
"14	1	Sprot	Q4V328	152	96273	6	6	6	6	0.30	""GRIP1-associated protein 1 OS=Homo sapiens GN=GRIPAP1 PE=1 SV=1"""
"15	1	Sprot	Q5D862	151	249296	3	3	3	3	0.05	""Filaggrin-2 OS=Homo sapiens GN=FLG2 PE=1 SV=1"""
"16	1	Sprot	P42704	150	159003	6	6	6	6	0.17	""Leucine-rich PPR motif-containing protein	mitochondrial OS=Homo sapiens GN=LRPPRC PE=1 SV=3"""
"17	1	Sprot	Q13608	128	105193	5	5	5	5	0.22	""Peroxisome assembly factor 2 OS=Homo sapiens GN=PEX6 PE=1 SV=2"""
"18	1	Sprot	Q02218	125	117059	3	3	3	3	0.11	""2-oxoglutarate dehydrogenase	mitochondrial OS=Homo sapiens GN=OGDH PE=1 SV=3"""
"19	1	Sprot	P02788	119	80014	3	3	3	3	0.17	""Lactotransferrin OS=Homo sapiens GN=LTF PE=1 SV=6"""
"20	1	Sprot	P19338	116	76625	4	4	4	4	0.25	""Nucleolin OS=Homo sapiens GN=NCL PE=1 SV=3"""
"21	1	Sprot	P61626	114	16982	3	3	3	3	2017-08-01	""Lysozyme C OS=Homo sapiens GN=LYZ PE=1 SV=1"""
"22	1	Sprot	P57678	113	121728	4	4	4	4	0.15	""Gem-associated protein 4 OS=Homo sapiens GN=GEMIN4 PE=1 SV=2"""
"23	1	Sprot	P01591	102	18543	1	1	1	1	0.25	""Immunoglobulin J chain OS=Homo sapiens GN=JCHAIN PE=1 SV=4"""
"24	1	Sprot	P81605	99	11391	2	2	2	2	2017-05-01	""Dermcidin OS=Homo sapiens GN=DCD PE=1 SV=2"""
"25	1	Sprot	P14923	92	82434	3	3	2	2	0.11	""Junction plakoglobin OS=Homo sapiens GN=JUP PE=1 SV=3"""
"26	1	Sprot	P60709	86	42052	2	2	2	2	0.22	""Actin	cytoplasmic 1 OS=Homo sapiens GN=ACTB PE=1 SV=1"""
"27	1	Sprot	Q02413	85	114702	2	2	2	2	0.08	""Desmoglein-1 OS=Homo sapiens GN=DSG1 PE=1 SV=2"""
"28	1	Sprot	O14980	84	124447	3	3	3	3	0.11	""Exportin-1 OS=Homo sapiens GN=XPO1 PE=1 SV=1"""
"29	1	Sprot	P05109	81	10885	1	1	1	1	0.46	""Protein S100-A8 OS=Homo sapiens GN=S100A8 PE=1 SV=1"""
"30	1	Sprot	A6NMY6	66	38806	1	1	1	1	0.11	""Putative annexin A2-like protein OS=Homo sapiens GN=ANXA2P2 PE=5 SV=2"""
"31	1	Sprot	P06702	65	13291	2	2	2	2	0.86	""Protein S100-A9 OS=Homo sapiens GN=S100A9 PE=1 SV=1"""
"32	1	Sprot	P11586	65	102180	4	3	4	3	0.13	""C-1-tetrahydrofolate synthase	cytoplasmic OS=Homo sapiens GN=MTHFD1 PE=1 SV=3"""
"33	1	Sprot	P07339	64	45037	1	1	1	1	0.10	""Cathepsin D OS=Homo sapiens GN=CTSD PE=1 SV=1"""
"34	1	Sprot	Q01469	60	15497	1	1	1	1	0.31	""Fatty acid-binding protein	epidermal OS=Homo sapiens GN=FABP5 PE=1 SV=3"""
"35	1	Sprot	O43592	58	111148	2	2	2	2	0.08	""Exportin-T OS=Homo sapiens GN=XPOT PE=1 SV=2"""
"36	1	Sprot	Q8WVV4	57	68878	1	1	1	1	0.06	""Protein POF1B OS=Homo sapiens GN=POF1B PE=1 SV=3"""
"37	1	Sprot	P29508	52	44594	1	1	1	1	0.10	""Serpin B3 OS=Homo sapiens GN=SERPINB3 PE=1 SV=2"""
"38	1	Sprot	P10599	52	12015	1	1	1	1	0.41	""Thioredoxin OS=Homo sapiens GN=TXN PE=1 SV=3"""
"39	1	Sprot	O75556	52	11104	1	1	1	1	0.45	""Mammaglobin-B OS=Homo sapiens GN=SCGB2A1 PE=1 SV=1"""
"40	1	Sprot	Q9NZT1	51	15883	1	1	1	1	0.30	""Calmodulin-like protein 5 OS=Homo sapiens GN=CALML5 PE=1 SV=2"""
"41	1	Sprot	Q6NXT2	48	15318	1	1	1	1	0.31	""Histone H3.3C OS=Homo sapiens GN=H3F3C PE=1 SV=3"""
"42	1	Sprot	P31025	46	19409	1	1	1	1	0.24	""Lipocalin-1 OS=Homo sapiens GN=LCN1 PE=1 SV=1"""
"43	1	Sprot	P22528	41	10337	1	1	1	1	0.49	""Cornifin-B OS=Homo sapiens GN=SPRR1B PE=1 SV=2"""
"44	1	Sprot	Q9NR30	41	87804	1	1	1	1	0.05	""Nucleolar RNA helicase 2 OS=Homo sapiens GN=DDX21 PE=1 SV=5"""
"45	1	Sprot	Q9HD64	40	9300	2	2	1	1	0.55	""X antigen family member 1 OS=Homo sapiens GN=XAGE1A PE=1 SV=3"""
"46	1	Sprot	Q9H0U3	38	38411	1	1	1	1	0.12	""Magnesium transporter protein 1 OS=Homo sapiens GN=MAGT1 PE=1 SV=1"""
"47	1	Sprot	P20930	38	435036	1	1	1	1	0.01	""Filaggrin OS=Homo sapiens GN=FLG PE=1 SV=3"""
"48	1	Sprot	O15226	37	78308	1	1	1	1	0.06	""NF-kappa-B-repressing factor OS=Homo sapiens GN=NKRF PE=1 SV=2"""
"49	1	Sprot	Q6ZR08	36	359792	2	2	1	1	0.01	""Dynein heavy chain 12	axonemal OS=Homo sapiens GN=DNAH12 PE=2 SV=2"""
"50	1	Sprot	Q08554	35	101406	2	2	2	2	0.09	""Desmocollin-1 OS=Homo sapiens GN=DSC1 PE=1 SV=2"""
"51	1	Sprot	Q5HYL7	31	19640	1	1	1	1	0.24	""Transmembrane protein 196 OS=Homo sapiens GN=TMEM196 PE=2 SV=2"""
"52	1	Sprot	P53618	30	108214	1	1	1	1	0.04	""Coatomer subunit beta OS=Homo sapiens GN=COPB1 PE=1 SV=3"""
"53	1	Sprot	Q9H0D6	30	109426	1	1	1	1	0.04	""5'-3' exoribonuclease 2 OS=Homo sapiens GN=XRN2 PE=1 SV=1"""
"54	1	Sprot	P55786	30	103895	1	1	1	1	0.04	""Puromycin-sensitive aminopeptidase OS=Homo sapiens GN=NPEPPS PE=1 SV=2"""
"55	1	Sprot	Q06830	30	22324	1	1	1	1	0.21	""Peroxiredoxin-1 OS=Homo sapiens GN=PRDX1 PE=1 SV=1"""
"56	1	Sprot	P31944	29	27947	1	1	1	1	0.16	""Caspase-14 OS=Homo sapiens GN=CASP14 PE=1 SV=2"""
"57	1	Sprot	O75071	28	55339	1	1	1	1	0.08	""EF-hand calcium-binding domain-containing protein 14 OS=Homo sapiens GN=EFCAB14 PE=1 SV=1"""
"58	1	Sprot	Q96AX9	28	111638	1	1	1	1	0.04	""E3 ubiquitin-protein ligase MIB2 OS=Homo sapiens GN=MIB2 PE=1 SV=3"""
"59	1	Sprot	Q12906	28	95678	1	1	1	1	0.05	""Interleukin enhancer-binding factor 3 OS=Homo sapiens GN=ILF3 PE=1 SV=3"""
"60	1	Sprot	Q86YZ3	27	283140	1	1	1	1	0.02	""Hornerin OS=Homo sapiens GN=HRNR PE=1 SV=2"""
"61	1	Sprot	P32119	27	22049	1	1	1	1	0.21	""Peroxiredoxin-2 OS=Homo sapiens GN=PRDX2 PE=1 SV=5"""
"62	1	Sprot	Q9Y6V0	27	554704	1	1	1	1	0.01	""Protein piccolo OS=Homo sapiens GN=PCLO PE=1 SV=4"""
"63	1	Sprot	Q68DQ2	27	333107	1	1	1	1	0.01	""Very large A-kinase anchor protein OS=Homo sapiens GN=CRYBG3 PE=1 SV=3"""
"64	1	Sprot	Q9BXC9	26	80448	1	1	1	1	0.05	""Bardet-Biedl syndrome 2 protein OS=Homo sapiens GN=BBS2 PE=1 SV=1"""
"65	1	Sprot	P14543	26	139142	1	1	1	1	0.03	""Nidogen-1 OS=Homo sapiens GN=NID1 PE=1 SV=3"""
"66	1	Sprot	Q6NUS6	26	67483	1	1	1	1	0.06	""Tectonic-3 OS=Homo sapiens GN=TCTN3 PE=1 SV=2"""
"67	1	Sprot	Q03113	26	44422	1	1	1	1	0.10	""Guanine nucleotide-binding protein subunit alpha-12 OS=Homo sapiens GN=GNA12 PE=1 SV=4"""
"68	1	Sprot	Q8IVL0	26	256973	1	1	1	1	0.02	""Neuron navigator 3 OS=Homo sapiens GN=NAV3 PE=1 SV=3"""
"69	1	Sprot	P50053	25	33016	1	1	1	1	0.14	""Ketohexokinase OS=Homo sapiens GN=KHK PE=1 SV=2"""
"70	1	Sprot	Q96T76	25	114928	1	1	1	1	0.04	""MMS19 nucleotide excision repair protein homolog OS=Homo sapiens GN=MMS19 PE=1 SV=2"""
"71	1	Sprot	A7E2Y1	25	222392	1	1	1	1	0.02	""Myosin-7B OS=Homo sapiens GN=MYH7B PE=1 SV=3"""
"72	1	Sprot	Q8NEY4	24	48785	1	1	1	1	0.09	""V-type proton ATPase subunit C 2 OS=Homo sapiens GN=ATP6V1C2 PE=1 SV=2"""
"73	1	Sprot	Q8IW75	24	47259	1	1	1	1	0.09	""Serpin A12 OS=Homo sapiens GN=SERPINA12 PE=1 SV=1"""
"74	1	Sprot	Q14055	24	65319	1	1	1	1	0.07	""Collagen alpha-2(IX) chain OS=Homo sapiens GN=COL9A2 PE=1 SV=2"""
"75	1	Sprot	Q14697	23	107263	1	1	1	1	0.04	""Neutral alpha-glucosidase AB OS=Homo sapiens GN=GANAB PE=1 SV=3"""

## Sheet: LCMS band 6 70kDa
"Database	""Sprot 2017_06"""
"Taxonomy	""Homo sapiens (human) (20	280 sequences)"""
"Timestamp	""12 Jun 2017 at 08:55:38 GMT"""
"Type of search	""MS/MS Ion Search"""
Enzyme	Trypsin
"Fixed modifications	""Carbamidomethyl (C)"""
"Variable modifications	""Oxidation (M)"""
Mass values	Monoisotopic
Protein mass	Unrestricted
"Peptide mass tolerance	""20 ppm"""
"Fragment mass tolerance	""0.1 Da"""
Max missed cleavages	1
Instrument type	HCD
"Number of queries	""2	430"""
Significance threshold p<	0.05
Max. number of families	AUTO
Ions score or expect cut-off	22
"Preferred taxonomy	""All entries"""
"Family	Member	Database	Accession	Score	Mass	""Num. of matches""	""Num. of significant matches""	""Num. of sequences""	""Num. of significant sequences""	emPAI	Description"
"1	1	Sprot	P04264	1804	66170	38	37	30	30	1970-06-01	""Keratin	type II cytoskeletal 1 OS=Homo sapiens GN=KRT1 PE=1 SV=6"""
"1	2	Sprot	P35908	1008	65678	22	22	21	21	1985-02-01	""Keratin	type II cytoskeletal 2 epidermal OS=Homo sapiens GN=KRT2 PE=1 SV=2"""
"1	3	Sprot	P13647	610	62568	17	17	15	15	1975-01-01	""Keratin	type II cytoskeletal 5 OS=Homo sapiens GN=KRT5 PE=1 SV=3"""
"1	4	Sprot	P02538	438	60293	11	11	10	10	2017-01-01	""Keratin	type II cytoskeletal 6A OS=Homo sapiens GN=KRT6A PE=1 SV=3"""
"1	5	Sprot	Q7Z794	189	62149	5	5	4	4	0.31	""Keratin	type II cytoskeletal 1b OS=Homo sapiens GN=KRT77 PE=2 SV=3"""
"2	1	Sprot	P13645	1361	59020	28	28	24	24	1955-04-01	""Keratin	type I cytoskeletal 10 OS=Homo sapiens GN=KRT10 PE=1 SV=6"""
"2	2	Sprot	P35527	618	62255	9	9	9	9	0.84	""Keratin	type I cytoskeletal 9 OS=Homo sapiens GN=KRT9 PE=1 SV=3"""
"2	3	Sprot	P08779	283	51578	7	7	7	7	0.77	""Keratin	type I cytoskeletal 16 OS=Homo sapiens GN=KRT16 PE=1 SV=4"""
"2	4	Sprot	P08727	203	44079	4	4	4	4	0.46	""Keratin	type I cytoskeletal 19 OS=Homo sapiens GN=KRT19 PE=1 SV=4"""
"3	1	Sprot	P38646	1204	73920	26	26	19	19	1996-01-01	""Stress-70 protein	mitochondrial OS=Homo sapiens GN=HSPA9 PE=1 SV=2"""
"4	1	Sprot	P05165	1116	80635	26	26	22	22	1934-02-01	""Propionyl-CoA carboxylase alpha chain	mitochondrial OS=Homo sapiens GN=PCCA PE=1 SV=4"""
"5	1	Sprot	Q96RQ3	866	80935	25	24	19	19	1932-02-01	""Methylcrotonoyl-CoA carboxylase subunit alpha	mitochondrial OS=Homo sapiens GN=MCCC1 PE=1 SV=3"""
"5	2	Sprot	Q13085	28	267095	2	2	2	2	0.03	""Acetyl-CoA carboxylase 1 OS=Homo sapiens GN=ACACA PE=1 SV=2"""
"6	1	Sprot	P52272	756	77749	20	20	19	19	1966-01-01	""Heterogeneous nuclear ribonucleoprotein M OS=Homo sapiens GN=HNRNPM PE=1 SV=3"""
"7	1	Sprot	P11021	512	72402	13	13	11	11	0.90	""78 kDa glucose-regulated protein OS=Homo sapiens GN=HSPA5 PE=1 SV=2"""
"7	2	Sprot	P11142	374	71082	10	10	10	10	0.81	""Heat shock cognate 71 kDa protein OS=Homo sapiens GN=HSPA8 PE=1 SV=1"""
"8	1	Sprot	Q8NE71	495	96323	12	12	11	11	0.62	""ATP-binding cassette sub-family F member 1 OS=Homo sapiens GN=ABCF1 PE=1 SV=2"""
"9	1	Sprot	P11940	402	70854	11	11	11	11	0.93	""Polyadenylate-binding protein 1 OS=Homo sapiens GN=PABPC1 PE=1 SV=2"""
"9	2	Sprot	Q13310	223	71080	7	7	7	7	0.52	""Polyadenylate-binding protein 4 OS=Homo sapiens GN=PABPC4 PE=1 SV=1"""
"10	1	Sprot	P61626	294	16982	9	8	7	6	1953-04-01	""Lysozyme C OS=Homo sapiens GN=LYZ PE=1 SV=1"""
"11	1	Sprot	P17812	286	67332	5	5	5	5	0.37	""CTP synthase 1 OS=Homo sapiens GN=CTPS1 PE=1 SV=2"""
"12	1	Sprot	P02768	239	71317	6	6	5	5	0.34	""Serum albumin OS=Homo sapiens GN=ALB PE=1 SV=2"""
"13	1	Sprot	P01833	235	84429	4	4	3	3	0.16	""Polymeric immunoglobulin receptor OS=Homo sapiens GN=PIGR PE=1 SV=4"""
"14	1	Sprot	P51659	230	80092	6	6	6	6	0.37	""Peroxisomal multifunctional enzyme type 2 OS=Homo sapiens GN=HSD17B4 PE=1 SV=3"""
"15	1	Sprot	Q12931	205	80345	7	7	7	7	0.44	""Heat shock protein 75 kDa	mitochondrial OS=Homo sapiens GN=TRAP1 PE=1 SV=3"""
"16	1	Sprot	P17858	192	85762	6	6	6	6	0.34	""ATP-dependent 6-phosphofructokinase	liver type OS=Homo sapiens GN=PFKL PE=1 SV=6"""
"17	1	Sprot	P04792	173	22826	2	2	1	1	0.20	""Heat shock protein beta-1 OS=Homo sapiens GN=HSPB1 PE=1 SV=2"""
"18	1	Sprot	P42898	172	75177	5	5	5	5	0.32	""Methylenetetrahydrofolate reductase OS=Homo sapiens GN=MTHFR PE=1 SV=3"""
"19	1	Sprot	Q96PK6	110	69620	3	3	3	3	0.20	""RNA-binding protein 14 OS=Homo sapiens GN=RBM14 PE=1 SV=2"""
"20	1	Sprot	P02786	106	85274	5	5	5	5	0.28	""Transferrin receptor protein 1 OS=Homo sapiens GN=TFRC PE=1 SV=2"""
"21	1	Sprot	P81605	100	11391	2	2	2	2	2017-05-01	""Dermcidin OS=Homo sapiens GN=DCD PE=1 SV=2"""
"22	1	Sprot	P40939	98	83688	4	3	4	3	0.16	""Trifunctional enzyme subunit alpha	mitochondrial OS=Homo sapiens GN=HADHA PE=1 SV=2"""
"23	1	Sprot	P19338	97	76625	2	2	2	2	0.12	""Nucleolin OS=Homo sapiens GN=NCL PE=1 SV=3"""
"24	1	Sprot	Q5D862	97	249296	1	1	1	1	0.02	""Filaggrin-2 OS=Homo sapiens GN=FLG2 PE=1 SV=1"""
"25	1	Sprot	P02788	81	80014	3	3	3	3	0.17	""Lactotransferrin OS=Homo sapiens GN=LTF PE=1 SV=6"""
"26	1	Sprot	P02765	78	40098	2	2	2	2	0.23	""Alpha-2-HS-glycoprotein OS=Homo sapiens GN=AHSG PE=1 SV=1"""
"27	1	Sprot	P01591	72	18543	1	1	1	1	0.25	""Immunoglobulin J chain OS=Homo sapiens GN=JCHAIN PE=1 SV=4"""
"28	1	Sprot	P0C0S5	71	13545	1	1	1	1	0.36	""Histone H2A.Z OS=Homo sapiens GN=H2AFZ PE=1 SV=2"""
"29	1	Sprot	P31944	70	27947	2	2	2	2	0.35	""Caspase-14 OS=Homo sapiens GN=CASP14 PE=1 SV=2"""
"30	1	Sprot	P69905	63	15305	1	1	1	1	0.31	""Hemoglobin subunit alpha OS=Homo sapiens GN=HBA1 PE=1 SV=2"""
"31	1	Sprot	Q6PEY2	63	50568	1	1	1	1	0.09	""Tubulin alpha-3E chain OS=Homo sapiens GN=TUBA3E PE=1 SV=2"""
"32	1	Sprot	P62805	61	11360	2	2	1	1	0.44	""Histone H4 OS=Homo sapiens GN=HIST1H4A PE=1 SV=2"""
"33	1	Sprot	Q5T749	59	67172	2	2	2	2	0.13	""Keratinocyte proline-rich protein OS=Homo sapiens GN=KPRP PE=1 SV=1"""
"34	1	Sprot	Q9Y5A7	59	71235	1	1	1	1	0.06	""NEDD8 ultimate buster 1 OS=Homo sapiens GN=NUB1 PE=1 SV=2"""
"35	1	Sprot	P05089	59	34884	2	2	2	2	0.27	""Arginase-1 OS=Homo sapiens GN=ARG1 PE=1 SV=2"""
"36	1	Sprot	Q5QNW6	57	13912	1	1	1	1	0.35	""Histone H2B type 2-F OS=Homo sapiens GN=HIST2H2BF PE=1 SV=3"""
"37	1	Sprot	Q9NSY1	56	129947	1	1	1	1	0.03	""BMP-2-inducible protein kinase OS=Homo sapiens GN=BMP2K PE=1 SV=2"""
"38	1	Sprot	Q6UUV7	55	67089	1	1	1	1	0.06	""CREB-regulated transcription coactivator 3 OS=Homo sapiens GN=CRTC3 PE=1 SV=2"""
"39	1	Sprot	P20930	53	435036	4	4	4	4	0.04	""Filaggrin OS=Homo sapiens GN=FLG PE=1 SV=3"""
"40	1	Sprot	Q86YZ3	49	283140	2	2	1	1	0.02	""Hornerin OS=Homo sapiens GN=HRNR PE=1 SV=2"""
"41	1	Sprot	Q6NXT2	48	15318	1	1	1	1	0.31	""Histone H3.3C OS=Homo sapiens GN=H3F3C PE=1 SV=3"""
"42	1	Sprot	P45974	45	96638	1	1	1	1	0.04	""Ubiquitin carboxyl-terminal hydrolase 5 OS=Homo sapiens GN=USP5 PE=1 SV=2"""
"43	1	Sprot	Q9HD64	44	9300	2	2	1	1	0.55	""X antigen family member 1 OS=Homo sapiens GN=XAGE1A PE=1 SV=3"""
"44	1	Sprot	Q9Y263	43	88641	1	1	1	1	0.05	""Phospholipase A-2-activating protein OS=Homo sapiens GN=PLAA PE=1 SV=2"""
"45	1	Sprot	Q5T750	41	28557	1	1	1	1	0.16	""Skin-specific protein 32 OS=Homo sapiens GN=XP32 PE=1 SV=1"""
"46	1	Sprot	Q9BSJ5	41	68356	1	1	1	1	0.06	""Uncharacterized protein C17orf80 OS=Homo sapiens GN=C17orf80 PE=2 SV=2"""
"47	1	Sprot	Q8IXI1	41	69101	1	1	1	1	0.06	""Mitochondrial Rho GTPase 2 OS=Homo sapiens GN=RHOT2 PE=1 SV=2"""
"48	1	Sprot	P04083	40	38918	2	2	2	2	0.24	""Annexin A1 OS=Homo sapiens GN=ANXA1 PE=1 SV=2"""
"49	1	Sprot	P00738	40	45861	1	1	1	1	0.10	""Haptoglobin OS=Homo sapiens GN=HP PE=1 SV=1"""
"50	1	Sprot	P05109	40	10885	1	1	1	1	0.46	""Protein S100-A8 OS=Homo sapiens GN=S100A8 PE=1 SV=1"""
"51	1	Sprot	P11717	40	281155	2	2	1	1	0.02	""Cation-independent mannose-6-phosphate receptor OS=Homo sapiens GN=IGF2R PE=1 SV=3"""
"52	1	Sprot	P04406	39	36201	1	1	1	1	0.12	""Glyceraldehyde-3-phosphate dehydrogenase OS=Homo sapiens GN=GAPDH PE=1 SV=3"""
"53	1	Sprot	Q8NEH6	39	60704	1	1	1	1	0.07	""Meiosis-specific nuclear structural protein 1 OS=Homo sapiens GN=MNS1 PE=2 SV=2"""
"54	1	Sprot	P07339	38	45037	1	1	1	1	0.10	""Cathepsin D OS=Homo sapiens GN=CTSD PE=1 SV=1"""
"55	1	Sprot	Q99504	38	62966	1	1	1	1	0.07	""Eyes absent homolog 3 OS=Homo sapiens GN=EYA3 PE=1 SV=3"""
"56	1	Sprot	Q6ZN01	37	44719	1	1	1	1	0.10	""MEF2-activating motif and SAP domain-containing transcriptional regulator OS=Homo sapiens GN=MAMSTR PE=2 SV=1"""
"57	1	Sprot	Q93070	36	36197	1	1	1	1	0.12	""Ecto-ADP-ribosyltransferase 4 OS=Homo sapiens GN=ART4 PE=2 SV=2"""
"58	1	Sprot	Q13610	35	56363	1	1	1	1	0.08	""Periodic tryptophan protein 1 homolog OS=Homo sapiens GN=PWP1 PE=1 SV=1"""
"59	1	Sprot	P62253	35	19611	1	1	1	1	0.24	""Ubiquitin-conjugating enzyme E2 G1 OS=Homo sapiens GN=UBE2G1 PE=1 SV=3"""
"60	1	Sprot	Q9BZE4	34	74317	1	1	1	1	0.06	""Nucleolar GTP-binding protein 1 OS=Homo sapiens GN=GTPBP4 PE=1 SV=3"""
"61	1	Sprot	Q9NZT1	33	15883	1	1	1	1	0.30	""Calmodulin-like protein 5 OS=Homo sapiens GN=CALML5 PE=1 SV=2"""
"62	1	Sprot	P25940	33	172700	2	2	1	1	0.02	""Collagen alpha-3(V) chain OS=Homo sapiens GN=COL5A3 PE=1 SV=3"""
"63	1	Sprot	Q9H0U3	33	38411	1	1	1	1	0.12	""Magnesium transporter protein 1 OS=Homo sapiens GN=MAGT1 PE=1 SV=1"""
"64	1	Sprot	Q16378	32	15088	1	1	1	1	0.32	""Proline-rich protein 4 OS=Homo sapiens GN=PRR4 PE=1 SV=3"""
"65	1	Sprot	Q8TF72	32	218321	1	1	1	1	0.02	""Protein Shroom3 OS=Homo sapiens GN=SHROOM3 PE=1 SV=2"""
"66	1	Sprot	O94776	30	75717	1	1	1	1	0.06	""Metastasis-associated protein MTA2 OS=Homo sapiens GN=MTA2 PE=1 SV=1"""
"67	1	Sprot	Q969S3	29	54808	1	1	1	1	0.08	""Zinc finger protein 622 OS=Homo sapiens GN=ZNF622 PE=1 SV=1"""
"68	1	Sprot	Q9Y6D5	28	204418	1	1	1	1	0.02	""Brefeldin A-inhibited guanine nucleotide-exchange protein 2 OS=Homo sapiens GN=ARFGEF2 PE=1 SV=3"""
"69	1	Sprot	Q01814	28	137987	1	1	1	1	0.03	""Plasma membrane calcium-transporting ATPase 2 OS=Homo sapiens GN=ATP2B2 PE=1 SV=2"""
"70	1	Sprot	Q9UQ88	28	91534	1	1	1	1	0.05	""Cyclin-dependent kinase 11A OS=Homo sapiens GN=CDK11A PE=1 SV=4"""
"71	1	Sprot	O95232	28	51834	1	1	1	1	0.08	""Luc7-like protein 3 OS=Homo sapiens GN=LUC7L3 PE=1 SV=2"""
"72	1	Sprot	P14543	27	139142	1	1	1	1	0.03	""Nidogen-1 OS=Homo sapiens GN=NID1 PE=1 SV=3"""
"73	1	Sprot	Q16572	27	57266	1	1	1	1	0.08	""Vesicular acetylcholine transporter OS=Homo sapiens GN=SLC18A3 PE=1 SV=2"""
"74	1	Sprot	Q9Y6V0	27	554704	1	1	1	1	0.01	""Protein piccolo OS=Homo sapiens GN=PCLO PE=1 SV=4"""
"75	1	Sprot	P11498	26	130293	1	1	1	1	0.03	""Pyruvate carboxylase	mitochondrial OS=Homo sapiens GN=PC PE=1 SV=2"""
"76	1	Sprot	Q86TJ2	26	49010	1	1	1	1	0.09	""Transcriptional adapter 2-beta OS=Homo sapiens GN=TADA2B PE=1 SV=2"""
"77	1	Sprot	Q99536	26	42122	1	1	1	1	0.11	""Synaptic vesicle membrane protein VAT-1 homolog OS=Homo sapiens GN=VAT1 PE=1 SV=2"""
"78	1	Sprot	Q5SQH8	25	36114	1	1	1	1	0.12	""Uncharacterized protein C6orf136 OS=Homo sapiens GN=C6orf136 PE=2 SV=1"""
"79	1	Sprot	Q13547	25	55638	1	1	1	1	0.08	""Histone deacetylase 1 OS=Homo sapiens GN=HDAC1 PE=1 SV=1"""
"80	1	Sprot	Q8IYA2	25	144106	1	1	1	1	0.03	""Putative coiled-coil domain-containing protein 144C OS=Homo sapiens GN=CCDC144CP PE=5 SV=3"""
"81	1	Sprot	Q8N0X4	25	37564	1	1	1	1	0.12	""Citrate lyase subunit beta-like protein	mitochondrial OS=Homo sapiens GN=CLYBL PE=1 SV=2"""
"82	1	Sprot	Q9BXC9	24	80448	1	1	1	1	0.05	""Bardet-Biedl syndrome 2 protein OS=Homo sapiens GN=BBS2 PE=1 SV=1"""
"83	1	Sprot	Q6ZR08	24	359792	1	1	1	1	0.01	""Dynein heavy chain 12	axonemal OS=Homo sapiens GN=DNAH12 PE=2 SV=2"""
"84	1	Sprot	P10599	23	12015	1	1	1	1	0.41	""Thioredoxin OS=Homo sapiens GN=TXN PE=1 SV=3"""
"85	1	Sprot	Q04941	22	17022	1	1	1	1	0.28	""Proteolipid protein 2 OS=Homo sapiens GN=PLP2 PE=1 SV=1"""
"86	1	Sprot	Q9UBL6	22	71390	1	1	1	1	0.06	""Copine-7 OS=Homo sapiens GN=CPNE7 PE=1 SV=1"""
